# Supplementary material for: Perceived Barriers to NGS-Based Molecular Profiling Among US Metastatic Breast Cancer Patients
Source: Diagnostics (Basel). 2025 Oct 17;15(20):2626. doi: 10.3390/diagnostics15202626 (PMC12564138; doi:10.3390/diagnostics15202626)
Supplement: Supplementary file 1 [file diagnostics-15-02626-s001.zip]

Archive with 1 entries (1 files):
- diagnostics-3796930-supplementary.pdf
